# Supplementary material for: Molecular Dynamics Simulation Reveals the Mechanism of Substrate Recognition by Lignin-Degrading Enzymes
Source: Int J Mol Sci. 2025 Sep 25;26(19):9378. doi: 10.3390/ijms26199378 (PMC12525479; doi:10.3390/ijms26199378)
Supplement: Supplementary file 1 [file ijms-26-09378-s001.zip]

Archive with 1 entries (1 files):
- ijms-3828157-supplementary.pdf
